# Supplementary material for: High-Quality Assembly and Comparative Analysis of Actinidia latifolia and A. valvata Mitogenomes
Source: Genes (Basel). 2023 Apr 3;14(4):863. doi: 10.3390/genes14040863 (PMC10138172; doi:10.3390/genes14040863)
Supplement: Supplementary file 1 [file genes-14-00863-s001.zip]

Archive with 1 entries (1 files):
- genes-2278107-supplementary.xlsx
