# Supplementary material for: High-Quality Assembly and Comparative Analysis of Actinidia latifolia and A. valvata Mitogenomes
Source: Genes (Basel). 2023 Apr 3;14(4):863. doi: 10.3390/genes14040863 (PMC10138172; doi:10.3390/genes14040863)
Supplement: Supplementary file 1 [file genes-14-00863-s001.zip › genes-2278107-supplementary.xlsx]

## Sheet: Table S1
Table S1. Gene composition in the mitogenome of Actinidia latifolia
Group of genes	Name of genes
ATP synthase	atp1, atp4, atp6, atp8, atp9
Cytochrome c biogenesis	ccmBa, ccmCa, ccmFC, ccmFn
Ubichinol cytochrome c reductase	Cob
Cytochrome c oxidase	cox1, cox2a, cox3
Maturases	matR
Transport membrane protein	mttB
NADH dehydrogenase	nad1a, nad2a, nad3, nad4a, nad4L, nad5a, nad6, nad7a, nad9
Large subunit of ribosomal proteins	rpl2a,rpl5, rpl10, rpl16
Small subunit of ribosomal proteins	rps1, rps2, rps3a, rps4, rps7 ,rps12, rps13, rps14, rps19
Subunit of succinate dehydrogenase	sdh3, sdh4
Ribosomal RNAs	rrn5, rrn18,rrn26
Transfer RNAs	trnD-GUC,trnL-UAA, trnM-CAU, trnP-CGG, trnW-CCA, trnC-GCA, trnE-UUC, trnF-GAA,
	trnG-GCC, trnK-UUU,trnM-CAU,trnI-CAU,trnfM-CAU, trnN-GUU,trnP-UGG, trnQ-UUG,
	trnS-GCU, trnS-GGA, trnS-UGA,trnW-CCA, trnY-GUA , trnA-UGC
‘a’ Labeled the genes that contain introns

## Sheet: Table S2
Table S2. Gene composition in the mitogenome of Actinidia valvata
Group of genes	Cob
ATP synthase	atp1, atp4, atp6, atp8, atp9
Cytochrome c biogenesis	ccmBa, ccmC, ccmFCa, ccmFn
Ubichinol cytochrome c reductase	Cob
Cytochrome c oxidase	cox1, cox2a, cox3
Maturases	matR
Transport membrane protein	mttB
NADH dehydrogenase	nad1a, nad2a, nad3, nad4, nad4L,nad5a, nad6, nad7a, nad9
Large subunit of ribosomal proteins	rpl2a,rpl5, rpl10, rpl16
Small subunit of ribosomal proteins	rps1, rps2, rps3a, rps4, rps7, rps12, rps13, rps14, rps19
Ribosomal RNAs	rrn5, rrn18,rrn26
Subunit of succinate dehydrogenase	shd3,sdh4
Transfer RNAs	trnA-UGC,trnH-GUG , trnI-GAU, trnL-UAA, trnM-CAU, trnP-CGG, trnV-UAC , trnC-GCA,
	trnD-GUC, trnE-UUC,trnF-GAA,trnG-GCC,trnH-GUG, trnK-UUU,trnL-CAA, trnL-UAG,
	trnM-CAU, trnI-CAU, trnfM-CAU,trnN-GUU, trnP-UGG, trnQ-UU,trnR-ACG,trnR-UCU,trnS-GCU,trnS-GGA,trnT-GGU,trnT-UGU,trnV-GAC,trnW-CCA,trnY-GUA,trnI-GAU,trnK-UUU
‘a’ Labeled the pseudogenes, ‘b’ Labeled the genes that contain introns

## Sheet: Table S3
Table S3. Features of seven mitogenomes belonging to the Actiniaceae
Feature	Actinidia latifolia	Actinidia valvata	Actinidia chinensis	Actinidia deliciosas	Actinidia eriantha	Actinidia arguta	Saurauia tristyla
Genome size (bp)	825163	chr1: 718,709; chr2: 301,558	chr1: 718,940; chr2: 197,510	939973	768883	792319	chr1: 390,720; chr2: 91,824
Number of chromosomes	1	2	2	1	1	1	2
GC content (%)	46.1	42	chr1:45.9; chr2:45.8	45.9	46.1	46.2	chr1: 45.6; chr2: 46.5
Number of cis-spliced	2	3	3	2	3	3	9
Plastid-derived genes	rpoC1, ndhB, rps7, rps19, and rpl23	rpoC1, ndhB, rps7, rps19, and rpl23	rpoC1, ndhB, rps7, rps19, and rpl23	rpoC1, ndhB, rps7, rps19, rpl23 psbJ, petL and petG	rpoC1, ndhB, rps7, rps19, and rpl23	rpoC1, ndhB, rps7 and petG	rpoC1, ndhB, rps7 and petG
Number of introns	13		14	15	15	14	17
Number of protein-coding genes (native)	39	39	39	39	39	39	39

## Sheet: Table S4
Table S4. Microsatellite repeats in the Actinidia latifolia mitogenome
Type	Structure of Microsatellite Repeats	Size (bp)	Start	End
p1	(A)12	12	9697	9708
p1	(A)10	10	54991	55000
p1	(T)10	10	56813	56822
p1	(A)10	10	92700	92709
p1	(T)10	10	114878	114887
p1	(T)10	10	124626	124635
p1	(A)13	13	139142	139154
p1	(T)15	15	171692	171706
p1	(A)12	12	190764	190775
p1	(T)10	10	191400	191409
p1	(A)10	10	244819	244828
p1	(A)10	10	246119	246128
p1	(A)11	11	249127	249137
p1	(A)10	10	249534	249543
p1	(A)10	10	275657	275666
p1	(A)10	10	289705	289714
p1	(A)11	11	295543	295553
p1	(A)10	10	306837	306846
p1	(A)12	12	316648	316659
p1	(T)11	11	347848	347858
p1	(T)11	11	385376	385386
p1	(T)10	10	404216	404225
p1	(T)11	11	413536	413546
p1	(T)11	11	452259	452269
p1	(A)10	10	458078	458087
p1	(T)10	10	474426	474435
p1	(T)10	10	532169	532178
p1	(T)16	16	571529	571544
p1	(T)10	10	612489	612498
p1	(A)10	10	633063	633072
p1	(T)11	11	643483	643493
p1	(T)11	11	696966	696976
p1	(A)10	10	700645	700654
p1	(A)11	11	713925	713935
p1	(A)11	11	722580	722590
p1	(A)10	10	734496	734505
p1	(A)10	10	740567	740576
p1	(A)14	14	767542	767555
p1	(T)10	10	772490	772499
p1	(A)11	11	813271	813281
p2	(AT)8	16	66901	66916
p2	(TC)6	12	130589	130600
p2	(AG)7	14	266199	266212
p2	(AT)6	12	585172	585183
p2	(AG)6	12	595753	595764
p2	(AT)8	16	599680	599695
p2	(TG)6	12	638376	638387
p2	(GA)6	12	644555	644566
p2	(TC)6	12	666457	666468
p2	(AG)6	12	738755	738766
p2	(GA)6	12	738839	738850
p3	(AAG)5	15	26019	26033
p3	(AAG)5	15	65385	65399
p3	(CAA)5	15	86584	86598
p3	(CTT)5	15	177582	177596

## Sheet: Table S5
Table S5. Microsatellite repeats in the Actinidia valvata mitogenome
Type	Structure of Microsatellite Repeats	Size (bp)	Start	End
c	(A)11(T)13	24	957076	957099
c	(A)10(T)12	22	957321	957342
c	(A)13(T)12	25	958145	958169
c	(T)10(A)10	20	959449	959468
c	(AT)42(TA)6	96	966393	966488
c	(T)11(A)11	22	979872	979893
c	(A)16(T)12	28	979996	980023
c	(T)13(A)15	28	980291	980318
c	(T)16(A)13	29	980543	980571
c	(T)11(A)10	21	980638	980658
c	(A)13(T)12	25	981509	981533
c	(A)11(T)12(A)10	33	982665	982697
c	(T)11(A)23	34	983176	983209
c	(A)15(T)14	29	983612	983640
c	(TC)29(AC)8	74	984067	984140
c	(T)10(A)12	22	984359	984380
c	(A)10(T)13	23	984408	984430
c	(T)14(A)19	33	985018	985050
c	(T)11(A)22	33	985854	985886
c	(A)13(TC)37	87	986856	986942
c	(TC)14(AC)10	48	999060	999107
c	(T)12(A)10	22	1006498	1006519
c	(A)14(T)13	27	1007874	1007900
c	(AT)7(GT)18	50	1008113	1008162
c	(TG)144(ATT)16	336	1008887	1009222
c	(TA)7(AT)7	28	1013657	1013684
c	(A)23(T)11	34	1027557	1027590
c	(A)11(T)15	26	1029083	1029108
c	(A)11(T)10	21	1029951	1029971
c	(T)20(A)16	36	1030758	1030793
c	(T)12(A)11	23	1052322	1052344
c	(A)11(T)13(A)21	45	1052659	1052703
c	(A)10(T)14(A)11	35	1053132	1053166
c	(A)15(T)12	27	1053865	1053891
c	(A)20(TA)29	78	1054183	1054260
c	(A)14(T)12	26	1055084	1055109
c	(T)14(A)12	26	1056126	1056151
c	(T)14(A)12	26	1058583	1058608
c	(A)18(T)11	29	1070565	1070593
c	(TC)31(AC)13	88	1070925	1071012
c	(T)10(A)10(T)12	32	1073908	1073939
c	(A)10(T)10	20	1074826	1074845
c	(A)10(T)10	20	1075687	1075706
c	(T)11(A)16	27	1077196	1077222
c	(TA)16(GA)13	58	1079372	1079429
c	(TC)8(TA)28	72	1083196	1083267
c*	(T)9(<T>C)(TC)25	61	1028484	1028544
p1	(A)10	10	41950	41959
p1	(T)11	11	43777	43787
p1	(A)11	11	72520	72530
p1	(T)10	10	85819	85828
p1	(T)10	10	134983	134992
p1	(A)10	10	140812	140821
p1	(T)10	10	206722	206731
p1	(T)10	10	217170	217179
p1	(T)12	12	267072	267083
p1	(A)16	16	268488	268503
p1	(T)10	10	287249	287258
p1	(T)11	11	321122	321132
p1	(T)10	10	324652	324661
p1	(A)11	11	325240	325250
p1	(T)10	10	325957	325966
p1	(A)11	11	373366	373376
p1	(A)18	18	405551	405568
p1	(T)10	10	411203	411212
p1	(A)12	12	454025	454036
p1	(T)10	10	486358	486367
p1	(A)10	10	490024	490033
p1	(T)10	10	506941	506950
p1	(A)10	10	512113	512122
p1	(A)11	11	523468	523478
p1	(T)10	10	531470	531479
p1	(A)10	10	552894	552903
p1	(T)11	11	557968	557978
p1	(A)11	11	564371	564381
p1	(A)11	11	599020	599030
p1	(A)14	14	650183	650196
p1	(A)11	11	664812	664822
p1	(A)15	15	684340	684354
p1	(A)12	12	706257	706268
p1	(A)20	20	753916	753935
p1	(A)11	11	782524	782534
p1	(A)10	10	782728	782737
p1	(T)13	13	783076	783088
p1	(A)10	10	786259	786268
p1	(T)10	10	787639	787648
p1	(A)11	11	788226	788236
p1	(T)11	11	793201	793211
p1	(T)10	10	800869	800878
p1	(T)13	13	806419	806431
p1	(T)10	10	807205	807214
p1	(C)10	10	815408	815417
p1	(A)16	16	819492	819507
p1	(A)12	12	819749	819760
p1	(T)11	11	825520	825530
p1	(T)10	10	826305	826314
p1	(T)11	11	826399	826409
p1	(A)11	11	832871	832881
p1	(T)11	11	834725	834735
p1	(T)10	10	835466	835475
p1	(T)10	10	836902	836911
p1	(A)10	10	837280	837289
p1	(T)13	13	856779	856791
p1	(T)11	11	857281	857291
p1	(T)13	13	859457	859469
p1	(T)10	10	860996	861005
p1	(C)13	13	870853	870865
p1	(T)10	10	876072	876081
p1	(T)10	10	885628	885637
p1	(T)10	10	892503	892512
p1	(A)12	12	897431	897442
p1	(T)14	14	903223	903236
p1	(T)10	10	903322	903331
p1	(A)10	10	908771	908780
p1	(A)10	10	918323	918332
p1	(G)11	11	923545	923555
p1	(T)10	10	934488	934497
p1	(A)10	10	938206	938215
p1	(A)13	13	939461	939473
p1	(A)10	10	939667	939676
p1	(T)11	11	940015	940025
p1	(A)10	10	943199	943208
p1	(A)11	11	945164	945174
p1	(T)11	11	950136	950146
p1	(A)17	17	956915	956931
p1	(A)19	19	957032	957050
p1	(A)12	12	957158	957169
p1	(T)11	11	957202	957212
p1	(T)12	12	957226	957237
p1	(A)10	10	957261	957270
p1	(A)11	11	957286	957296
p1	(A)10	10	957361	957370
p1	(A)14	14	957372	957385
p1	(A)12	12	957399	957410
p1	(A)11	11	957430	957440
p1	(A)14	14	957446	957459
p1	(A)12	12	957484	957495
p1	(A)10	10	957530	957539
p1	(A)10	10	957568	957577
p1	(A)19	19	957579	957597
p1	(A)11	11	957828	957838
p1	(T)12	12	957847	957858
p1	(A)11	11	957877	957887
p1	(A)13	13	957945	957957
p1	(T)12	12	958006	958017
p1	(T)14	14	958050	958063
p1	(A)27	27	958083	958109
p1	(A)11	11	958111	958121
p1	(A)13	13	958181	958193
p1	(T)26	26	958202	958227
p1	(A)10	10	958332	958341
p1	(A)19	19	958366	958384
p1	(T)12	12	958473	958484
p1	(T)10	10	958581	958590
p1	(A)23	23	958648	958670
p1	(A)23	23	958744	958766
p1	(A)10	10	958784	958793
p1	(A)10	10	958798	958807
p1	(A)13	13	958882	958894
p1	(A)10	10	958915	958924
p1	(T)10	10	958983	958992
p1	(A)16	16	959009	959024
p1	(A)15	15	959038	959052
p1	(A)12	12	959068	959079
p1	(A)13	13	959148	959160
p1	(A)22	22	959282	959303
p1	(A)11	11	959312	959322
p1	(A)12	12	959352	959363
p1	(A)12	12	959589	959600
p1	(T)14	14	959694	959707
p1	(A)10	10	959749	959758
p1	(A)11	11	959776	959786
p1	(A)12	12	959804	959815
p1	(A)13	13	959896	959908
p1	(A)17	17	959965	959981
p1	(A)11	11	960209	960219
p1	(T)13	13	960232	960244
p1	(A)10	10	960281	960290
p1	(A)13	13	960331	960343
p1	(A)10	10	960386	960395
p1	(A)11	11	960401	960411
p1	(A)11	11	960448	960458
p1	(A)10	10	960471	960480
p1	(A)14	14	960550	960563
p1	(T)13	13	960579	960591
p1	(A)12	12	960637	960648
p1	(A)12	12	960650	960661
p1	(A)10	10	960680	960689
p1	(A)10	10	960998	961007
p1	(A)13	13	961673	961685
p1	(T)10	10	962831	962840
p1	(A)10	10	962874	962883
p1	(T)10	10	965822	965831
p1	(A)10	10	966497	966506
p1	(T)10	10	966519	966528
p1	(T)14	14	967043	967056
p1	(A)12	12	967112	967123
p1	(A)14	14	967125	967138
p1	(A)10	10	967533	967542
p1	(A)11	11	967606	967616
p1	(A)14	14	967726	967739
p1	(T)13	13	967951	967963
p1	(A)14	14	968005	968018
p1	(T)12	12	968047	968058
p1	(A)18	18	968071	968088
p1	(A)19	19	968115	968133
p1	(A)10	10	968159	968168
p1	(A)16	16	968241	968256
p1	(T)11	11	968449	968459
p1	(A)11	11	968471	968481
p1	(A)23	23	968652	968674
p1	(A)15	15	968760	968774
p1	(A)13	13	969592	969604
p1	(A)10	10	969888	969897
p1	(A)10	10	970158	970167
p1	(A)14	14	970394	970407
p1	(A)15	15	970439	970453
p1	(A)15	15	970498	970512
p1	(T)10	10	971486	971495
p1	(T)13	13	971497	971509
p1	(T)10	10	973146	973155
p1	(T)10	10	973940	973949
p1	(A)10	10	975929	975938
p1	(T)16	16	978268	978283
p1	(A)10	10	978343	978352
p1	(T)10	10	978445	978454
p1	(A)11	11	978587	978597
p1	(T)17	17	978614	978630
p1	(A)16	16	978672	978687
p1	(A)14	14	978712	978725
p1	(A)12	12	978746	978757
p1	(A)27	27	978759	978785
p1	(A)37	37	978812	978848
p1	(A)13	13	978854	978866
p1	(A)31	31	978880	978910
p1	(A)15	15	978990	979004
p1	(A)20	20	979024	979043
p1	(A)15	15	979130	979144
p1	(A)14	14	979158	979171
p1	(A)17	17	979209	979225
p1	(A)12	12	979234	979245
p1	(T)10	10	979380	979389
p1	(T)26	26	979524	979549
p1	(T)14	14	979552	979565
p1	(A)12	12	979638	979649
p1	(T)12	12	979665	979676
p1	(T)24	24	979683	979706
p1	(T)11	11	979734	979744
p1	(T)10	10	979828	979837
p1	(A)12	12	979850	979861
p1	(A)22	22	979926	979947
p1	(A)13	13	980040	980052
p1	(A)11	11	980090	980100
p1	(A)15	15	980113	980127
p1	(T)16	16	980247	980262
p1	(A)13	13	980268	980280
p1	(A)17	17	980336	980352
p1	(A)10	10	980374	980383
p1	(T)21	21	980394	980414
p1	(A)12	12	980433	980444
p1	(T)11	11	980486	980496
p1	(T)11	11	980583	980593
p1	(A)10	10	980664	980673
p1	(A)14	14	980679	980692
p1	(A)12	12	980718	980729
p1	(A)27	27	980731	980757
p1	(A)16	16	980795	980810
p1	(A)10	10	980854	980863
p1	(T)14	14	980878	980891
p1	(T)10	10	980905	980914
p1	(A)10	10	980927	980936
p1	(A)12	12	981097	981108
p1	(A)12	12	981136	981147
p1	(A)10	10	981152	981161
p1	(T)12	12	981180	981191
p1	(A)28	28	981205	981232
p1	(A)15	15	981354	981368
p1	(A)16	16	981586	981601
p1	(T)17	17	981677	981693
p1	(A)10	10	981724	981733
p1	(A)26	26	981736	981761
p1	(A)20	20	981807	981826
p1	(T)12	12	981830	981841
p1	(A)13	13	981992	982004
p1	(T)10	10	982060	982069
p1	(A)14	14	982103	982116
p1	(A)16	16	982152	982167
p1	(A)17	17	982169	982185
p1	(T)18	18	982191	982208
p1	(A)11	11	982240	982250
p1	(A)14	14	982425	982438
p1	(A)19	19	982468	982486
p1	(A)30	30	982511	982540
p1	(T)18	18	982551	982568
p1	(T)28	28	982584	982611
p1	(T)24	24	982707	982730
p1	(A)20	20	982755	982774
p1	(T)10	10	982800	982809
p1	(T)13	13	982857	982869
p1	(A)14	14	982896	982909
p1	(A)22	22	982937	982958
p1	(T)10	10	982990	982999
p1	(A)20	20	983034	983053
p1	(A)31	31	983059	983089
p1	(A)24	24	983092	983115
p1	(A)23	23	983117	983139
p1	(A)29	29	983218	983246
p1	(A)22	22	983270	983291
p1	(A)11	11	983323	983333
p1	(T)10	10	983340	983349
p1	(T)10	10	983495	983504
p1	(A)26	26	983525	983550
p1	(A)36	36	983556	983591
p1	(A)17	17	983593	983609
p1	(T)26	26	983654	983679
p1	(T)10	10	983694	983703
p1	(A)20	20	983716	983735
p1	(A)10	10	983751	983760
p1	(A)13	13	983803	983815
p1	(A)10	10	983846	983855
p1	(A)12	12	983879	983890
p1	(A)11	11	983941	983951
p1	(A)26	26	983968	983993
p1	(A)13	13	984023	984035
p1	(A)10	10	984267	984276
p1	(T)14	14	984291	984304
p1	(A)10	10	984319	984328
p1	(T)11	11	984389	984399
p1	(A)22	22	984441	984462
p1	(A)30	30	984489	984518
p1	(A)10	10	984521	984530
p1	(T)13	13	984555	984567
p1	(T)16	16	984572	984587
p1	(A)26	26	984595	984620
p1	(A)12	12	984729	984740
p1	(A)15	15	984746	984760
p1	(A)19	19	984800	984818
p1	(A)19	19	984841	984859
p1	(A)27	27	984882	984908
p1	(A)12	12	984920	984931
p1	(A)14	14	984933	984946
p1	(T)14	14	984969	984982
p1	(T)11	11	984984	984994
p1	(A)14	14	985002	985015
p1	(T)10	10	985107	985116
p1	(T)11	11	985122	985132
p1	(T)14	14	985168	985181
p1	(A)11	11	985187	985197
p1	(A)24	24	985201	985224
p1	(T)13	13	985239	985251
p1	(A)15	15	985309	985323
p1	(A)18	18	985328	985345
p1	(A)15	15	985373	985387
p1	(A)11	11	985393	985403
p1	(T)15	15	985412	985426
p1	(A)18	18	985455	985472
p1	(A)12	12	985479	985490
p1	(A)13	13	985498	985510
p1	(A)16	16	985541	985556
p1	(A)11	11	985602	985612
p1	(A)11	11	985651	985661
p1	(T)11	11	985688	985698
p1	(A)18	18	985773	985790
p1	(A)10	10	985794	985803
p1	(A)11	11	985808	985818
p1	(A)26	26	985897	985922
p1	(T)16	16	985936	985951
p1	(T)13	13	985958	985970
p1	(A)14	14	986036	986049
p1	(T)20	20	986132	986151
p1	(A)10	10	986232	986241
p1	(T)12	12	986250	986261
p1	(T)11	11	986277	986287
p1	(A)16	16	986293	986308
p1	(A)20	20	986310	986329
p1	(A)14	14	986384	986397
p1	(T)12	12	986435	986446
p1	(A)11	11	986449	986459
p1	(T)17	17	986463	986479
p1	(A)11	11	986487	986497
p1	(A)13	13	986499	986511
p1	(A)13	13	986648	986660
p1	(A)13	13	986780	986792
p1	(T)10	10	987074	987083
p1	(A)10	10	987136	987145
p1	(T)10	10	987269	987278
p1	(A)10	10	987346	987355
p1	(T)13	13	987369	987381
p1	(A)16	16	987449	987464
p1	(A)11	11	987611	987621
p1	(T)11	11	987677	987687
p1	(A)11	11	987989	987999
p1	(A)10	10	988015	988024
p1	(A)15	15	988039	988053
p1	(A)14	14	988207	988220
p1	(A)14	14	988241	988254
p1	(A)13	13	988318	988330
p1	(A)12	12	988353	988364
p1	(A)22	22	988379	988400
p1	(A)10	10	988510	988519
p1	(A)11	11	988533	988543
p1	(A)17	17	988712	988728
p1	(T)11	11	989462	989472
p1	(T)13	13	989625	989637
p1	(T)10	10	989852	989861
p1	(A)12	12	990034	990045
p1	(T)13	13	990079	990091
p1	(T)10	10	990118	990127
p1	(A)10	10	990378	990387
p1	(A)11	11	990542	990552
p1	(T)14	14	991598	991611
p1	(A)13	13	991842	991854
p1	(T)13	13	992446	992458
p1	(A)14	14	992593	992606
p1	(T)15	15	992919	992933
p1	(T)13	13	993034	993046
p1	(T)10	10	993314	993323
p1	(T)10	10	993821	993830
p1	(T)10	10	994195	994204
p1	(T)10	10	994679	994688
p1	(A)11	11	995494	995504
p1	(T)10	10	995763	995772
p1	(T)12	12	995777	995788
p1	(T)12	12	999657	999668
p1	(T)11	11	999685	999695
p1	(T)10	10	999949	999958
p1	(A)10	10	999994	1000003
p1	(T)13	13	1000088	1000100
p1	(A)10	10	1000749	1000758
p1	(T)10	10	1001182	1001191
p1	(A)18	18	1001658	1001675
p1	(T)13	13	1003812	1003824
p1	(A)10	10	1004581	1004590
p1	(A)29	29	1004788	1004816
p1	(A)12	12	1004942	1004953
p1	(T)10	10	1005088	1005097
p1	(T)14	14	1005179	1005192
p1	(T)16	16	1005470	1005485
p1	(A)15	15	1005722	1005736
p1	(A)11	11	1005740	1005750
p1	(T)10	10	1005808	1005817
p1	(A)14	14	1005938	1005951
p1	(A)21	21	1006430	1006450
p1	(T)12	12	1006485	1006496
p1	(A)10	10	1006536	1006545
p1	(A)17	17	1006559	1006575
p1	(T)21	21	1006635	1006655
p1	(A)12	12	1006671	1006682
p1	(A)16	16	1006818	1006833
p1	(A)16	16	1006901	1006916
p1	(T)12	12	1006975	1006986
p1	(A)10	10	1007046	1007055
p1	(A)13	13	1007072	1007084
p1	(A)10	10	1007111	1007120
p1	(A)12	12	1007178	1007189
p1	(A)16	16	1007514	1007529
p1	(A)16	16	1007569	1007584
p1	(A)10	10	1007605	1007614
p1	(A)10	10	1007626	1007635
p1	(A)14	14	1007643	1007656
p1	(A)11	11	1007680	1007690
p1	(A)13	13	1007842	1007854
p1	(T)19	19	1008000	1008018
p1	(T)14	14	1008061	1008074
p1	(A)20	20	1008084	1008103
p1	(T)11	11	1009525	1009535
p1	(T)10	10	1009914	1009923
p1	(A)11	11	1010223	1010233
p1	(T)11	11	1010465	1010475
p1	(T)11	11	1010802	1010812
p1	(A)11	11	1010905	1010915
p1	(A)10	10	1011306	1011315
p1	(A)14	14	1012006	1012019
p1	(T)10	10	1012332	1012341
p1	(A)11	11	1012591	1012601
p1	(A)10	10	1012617	1012626
p1	(A)12	12	1012763	1012774
p1	(A)13	13	1012820	1012832
p1	(T)10	10	1013123	1013132
p1	(A)13	13	1013227	1013239
p1	(T)14	14	1013285	1013298
p1	(T)10	10	1013909	1013918
p1	(T)12	12	1019165	1019176
p1	(T)10	10	1020222	1020231
p1	(T)10	10	1022650	1022659
p1	(A)20	20	1022951	1022970
p1	(A)13	13	1023332	1023344
p1	(T)11	11	1026607	1026617
p1	(A)11	11	1026638	1026648
p1	(A)20	20	1026679	1026698
p1	(A)23	23	1026710	1026732
p1	(A)13	13	1026866	1026878
p1	(T)18	18	1026930	1026947
p1	(A)11	11	1027234	1027244
p1	(A)10	10	1027488	1027497
p1	(A)10	10	1027708	1027717
p1	(T)11	11	1027845	1027855
p1	(A)11	11	1027866	1027876
p1	(A)12	12	1027921	1027932
p1	(A)11	11	1028076	1028086
p1	(A)10	10	1028097	1028106
p1	(A)14	14	1028109	1028122
p1	(A)18	18	1028157	1028174
p1	(A)12	12	1028339	1028350
p1	(T)14	14	1028566	1028579
p1	(A)11	11	1028608	1028618
p1	(T)17	17	1028676	1028692
p1	(T)23	23	1028698	1028720
p1	(T)12	12	1028838	1028849
p1	(T)12	12	1028861	1028872
p1	(T)18	18	1028982	1028999
p1	(A)12	12	1029070	1029081
p1	(A)15	15	1029149	1029163
p1	(A)12	12	1029167	1029178
p1	(A)12	12	1029182	1029193
p1	(T)10	10	1029255	1029264
p1	(A)14	14	1029303	1029316
p1	(A)18	18	1029362	1029379
p1	(A)11	11	1029471	1029481
p1	(A)16	16	1029494	1029509
p1	(A)16	16	1029614	1029629
p1	(A)18	18	1029632	1029649
p1	(T)25	25	1029652	1029676
p1	(A)11	11	1029739	1029749
p1	(T)10	10	1029757	1029766
p1	(T)12	12	1030311	1030322
p1	(T)10	10	1030451	1030460
p1	(T)18	18	1030932	1030949
p1	(A)14	14	1030966	1030979
p1	(A)23	23	1030981	1031003
p1	(A)10	10	1031010	1031019
p1	(A)10	10	1031038	1031047
p1	(A)12	12	1031053	1031064
p1	(A)10	10	1031163	1031172
p1	(T)13	13	1031281	1031293
p1	(T)11	11	1031448	1031458
p1	(T)12	12	1031500	1031511
p1	(A)13	13	1031532	1031544
p1	(T)10	10	1031722	1031731
p1	(T)13	13	1031796	1031808
p1	(A)13	13	1031888	1031900
p1	(T)10	10	1038020	1038029
p1	(A)12	12	1038718	1038729
p1	(A)12	12	1038834	1038845
p1	(A)10	10	1039023	1039032
p1	(A)15	15	1039628	1039642
p1	(A)12	12	1039911	1039922
p1	(T)12	12	1046450	1046461
p1	(A)10	10	1050315	1050324
p1	(A)14	14	1050342	1050355
p1	(A)10	10	1050382	1050391
p1	(A)14	14	1050503	1050516
p1	(T)11	11	1050692	1050702
p1	(A)10	10	1051039	1051048
p1	(A)11	11	1051072	1051082
p1	(T)17	17	1051150	1051166
p1	(A)10	10	1051216	1051225
p1	(A)12	12	1051282	1051293
p1	(A)10	10	1051296	1051305
p1	(A)14	14	1051334	1051347
p1	(A)13	13	1051353	1051365
p1	(T)10	10	1051455	1051464
p1	(T)17	17	1051501	1051517
p1	(A)16	16	1051519	1051534
p1	(A)36	36	1051637	1051672
p1	(T)11	11	1051784	1051794
p1	(A)10	10	1051837	1051846
p1	(A)11	11	1051872	1051882
p1	(T)10	10	1052105	1052114
p1	(A)23	23	1052135	1052157
p1	(A)11	11	1052167	1052177
p1	(A)36	36	1052181	1052216
p1	(A)10	10	1052230	1052239
p1	(T)12	12	1052257	1052268
p1	(T)15	15	1052282	1052296
p1	(A)11	11	1052384	1052394
p1	(A)16	16	1052441	1052456
p1	(A)15	15	1052481	1052495
p1	(A)21	21	1052566	1052586
p1	(A)16	16	1052623	1052638
p1	(A)12	12	1052718	1052729
p1	(A)10	10	1052806	1052815
p1	(A)15	15	1052820	1052834
p1	(A)10	10	1052923	1052932
p1	(T)13	13	1052943	1052955
p1	(A)10	10	1053000	1053009
p1	(A)18	18	1053078	1053095
p1	(A)14	14	1053097	1053110
p1	(T)16	16	1053189	1053204
p1	(T)16	16	1053206	1053221
p1	(A)12	12	1053254	1053265
p1	(A)10	10	1053290	1053299
p1	(T)10	10	1053501	1053510
p1	(A)12	12	1053549	1053560
p1	(A)20	20	1053567	1053586
p1	(A)10	10	1053619	1053628
p1	(T)14	14	1053656	1053669
p1	(A)15	15	1053694	1053708
p1	(T)14	14	1053714	1053727
p1	(A)17	17	1053734	1053750
p1	(A)10	10	1053796	1053805
p1	(A)13	13	1053911	1053923
p1	(A)21	21	1053938	1053958
p1	(A)10	10	1053979	1053988
p1	(A)11	11	1054002	1054012
p1	(A)19	19	1054027	1054045
p1	(A)11	11	1054100	1054110
p1	(A)21	21	1054123	1054143
p1	(A)20	20	1054342	1054361
p1	(A)24	24	1054421	1054444
p1	(A)12	12	1054447	1054458
p1	(A)17	17	1054540	1054556
p1	(A)18	18	1054695	1054712
p1	(A)16	16	1054757	1054772
p1	(T)10	10	1054948	1054957
p1	(T)15	15	1055043	1055057
p1	(T)12	12	1055114	1055125
p1	(A)10	10	1055149	1055158
p1	(A)30	30	1055169	1055198
p1	(A)16	16	1055243	1055258
p1	(A)18	18	1055384	1055401
p1	(T)11	11	1055408	1055418
p1	(A)11	11	1055440	1055450
p1	(A)40	40	1055455	1055494
p1	(A)25	25	1055496	1055520
p1	(T)24	24	1055539	1055562
p1	(A)10	10	1055615	1055624
p1	(A)17	17	1055650	1055666
p1	(T)14	14	1055689	1055702
p1	(T)11	11	1055704	1055714
p1	(A)15	15	1055812	1055826
p1	(A)12	12	1055839	1055850
p1	(A)14	14	1055914	1055927
p1	(A)17	17	1055954	1055970
p1	(A)20	20	1055975	1055994
p1	(A)14	14	1056012	1056025
p1	(A)16	16	1056048	1056063
p1	(A)12	12	1056078	1056089
p1	(A)14	14	1056102	1056115
p1	(A)18	18	1056157	1056174
p1	(A)16	16	1056215	1056230
p1	(A)14	14	1056232	1056245
p1	(A)21	21	1056347	1056367
p1	(A)17	17	1056369	1056385
p1	(A)11	11	1056393	1056403
p1	(A)28	28	1056457	1056484
p1	(A)13	13	1056490	1056502
p1	(A)14	14	1056504	1056517
p1	(T)10	10	1056548	1056557
p1	(A)11	11	1056674	1056684
p1	(A)12	12	1056702	1056713
p1	(A)10	10	1056738	1056747
p1	(A)14	14	1056760	1056773
p1	(T)11	11	1056828	1056838
p1	(T)11	11	1056852	1056862
p1	(A)11	11	1056887	1056897
p1	(T)13	13	1056911	1056923
p1	(T)14	14	1056951	1056964
p1	(A)11	11	1057007	1057017
p1	(A)11	11	1057025	1057035
p1	(T)15	15	1057093	1057107
p1	(A)19	19	1057209	1057227
p1	(A)13	13	1057264	1057276
p1	(A)13	13	1057289	1057301
p1	(A)11	11	1057309	1057319
p1	(A)12	12	1057376	1057387
p1	(A)10	10	1057449	1057458
p1	(A)11	11	1057507	1057517
p1	(A)12	12	1057547	1057558
p1	(A)12	12	1057618	1057629
p1	(A)12	12	1057632	1057643
p1	(A)14	14	1057889	1057902
p1	(A)18	18	1057906	1057923
p1	(A)12	12	1058007	1058018
p1	(T)10	10	1058048	1058057
p1	(A)12	12	1058071	1058082
p1	(A)11	11	1058100	1058110
p1	(A)10	10	1058112	1058121
p1	(A)11	11	1058131	1058141
p1	(A)12	12	1058207	1058218
p1	(A)14	14	1058330	1058343
p1	(A)11	11	1058372	1058382
p1	(A)29	29	1058384	1058412
p1	(A)10	10	1058426	1058435
p1	(A)10	10	1058648	1058657
p1	(T)10	10	1058692	1058701
p1	(T)15	15	1058725	1058739
p1	(A)14	14	1058811	1058824
p1	(A)10	10	1058882	1058891
p1	(A)11	11	1058897	1058907
p1	(A)11	11	1058924	1058934
p1	(A)21	21	1058941	1058961
p1	(A)10	10	1058984	1058993
p1	(A)18	18	1059042	1059059
p1	(T)11	11	1061722	1061732
p1	(A)13	13	1063510	1063522
p1	(T)12	12	1064162	1064173
p1	(T)10	10	1064212	1064221
p1	(A)10	10	1065739	1065748
p1	(A)13	13	1068860	1068872
p1	(T)10	10	1069733	1069742
p1	(A)10	10	1069772	1069781
p1	(A)10	10	1069803	1069812
p1	(T)11	11	1071293	1071303
p1	(T)12	12	1071420	1071431
p1	(T)17	17	1071437	1071453
p1	(T)13	13	1071462	1071474
p1	(T)31	31	1071485	1071515
p1	(A)13	13	1071528	1071540
p1	(T)11	11	1071606	1071616
p1	(T)11	11	1071656	1071666
p1	(A)13	13	1071738	1071750
p1	(A)31	31	1071765	1071795
p1	(A)15	15	1071814	1071828
p1	(A)12	12	1071886	1071897
p1	(A)22	22	1071912	1071933
p1	(T)13	13	1071943	1071955
p1	(A)19	19	1071992	1072010
p1	(A)14	14	1072137	1072150
p1	(A)14	14	1072246	1072259
p1	(A)11	11	1072282	1072292
p1	(A)10	10	1072323	1072332
p1	(A)10	10	1072509	1072518
p1	(A)11	11	1072869	1072879
p1	(A)21	21	1072882	1072902
p1	(T)11	11	1072964	1072974
p1	(A)10	10	1072982	1072991
p1	(T)10	10	1073007	1073016
p1	(A)10	10	1073150	1073159
p1	(T)12	12	1073225	1073236
p1	(T)17	17	1073255	1073271
p1	(T)33	33	1073374	1073406
p1	(A)11	11	1073420	1073430
p1	(A)14	14	1073452	1073465
p1	(T)26	26	1073479	1073504
p1	(T)10	10	1073760	1073769
p1	(A)13	13	1073842	1073854
p1	(A)16	16	1073990	1074005
p1	(A)10	10	1074084	1074093
p1	(T)10	10	1074182	1074191
p1	(A)12	12	1074285	1074296
p1	(T)15	15	1074419	1074433
p1	(A)23	23	1074445	1074467
p1	(T)13	13	1074480	1074492
p1	(A)10	10	1074663	1074672
p1	(T)12	12	1074851	1074862
p1	(A)11	11	1074934	1074944
p1	(A)13	13	1074999	1075011
p1	(T)10	10	1075455	1075464
p1	(T)14	14	1075514	1075527
p1	(T)12	12	1075546	1075557
p1	(T)20	20	1075569	1075588
p1	(A)11	11	1075816	1075826
p1	(T)11	11	1075830	1075840
p1	(A)17	17	1075845	1075861
p1	(A)13	13	1075910	1075922
p1	(A)10	10	1075961	1075970
p1	(A)15	15	1076012	1076026
p1	(T)11	11	1076073	1076083
p1	(A)12	12	1076222	1076233
p1	(A)12	12	1076252	1076263
p1	(T)15	15	1076309	1076323
p1	(A)12	12	1076470	1076481
p1	(A)11	11	1076504	1076514
p1	(A)15	15	1076557	1076571
p1	(A)10	10	1076576	1076585
p1	(A)17	17	1076607	1076623
p1	(T)10	10	1076642	1076651
p1	(A)11	11	1076669	1076679
p1	(A)12	12	1076685	1076696
p1	(T)10	10	1076721	1076730
p1	(A)10	10	1076732	1076741
p1	(T)12	12	1076789	1076800
p1	(T)12	12	1076815	1076826
p1	(T)14	14	1076829	1076842
p1	(T)12	12	1076921	1076932
p1	(A)34	34	1076981	1077014
p1	(A)13	13	1077065	1077077
p1	(T)12	12	1077107	1077118
p1	(A)10	10	1077228	1077237
p1	(A)12	12	1077252	1077263
p1	(T)10	10	1077288	1077297
p1	(A)17	17	1077357	1077373
p1	(A)15	15	1077380	1077394
p1	(A)10	10	1077408	1077417
p1	(T)12	12	1077657	1077668
p1	(A)28	28	1077692	1077719
p1	(A)14	14	1077773	1077786
p1	(A)19	19	1077831	1077849
p1	(A)12	12	1077870	1077881
p1	(A)26	26	1078133	1078158
p1	(A)10	10	1078161	1078170
p1	(T)10	10	1078221	1078230
p1	(T)12	12	1078240	1078251
p1	(A)29	29	1078267	1078295
p1	(A)13	13	1078334	1078346
p1	(A)13	13	1078348	1078360
p1	(A)11	11	1078363	1078373
p1	(A)12	12	1078405	1078416
p1	(A)11	11	1078568	1078578
p1	(A)16	16	1078618	1078633
p1	(A)10	10	1078803	1078812
p1	(A)16	16	1078987	1079002
p1	(A)11	11	1079100	1079110
p1	(A)19	19	1079261	1079279
p1	(A)19	19	1079340	1079358
p1	(A)10	10	1079524	1079533
p1	(T)11	11	1079571	1079581
p1	(A)13	13	1079634	1079646
p1	(A)11	11	1079739	1079749
p1	(A)12	12	1079752	1079763
p1	(A)13	13	1079798	1079810
p1	(T)11	11	1079831	1079841
p1	(A)25	25	1079900	1079924
p1	(A)12	12	1079969	1079980
p1	(A)13	13	1080012	1080024
p1	(A)10	10	1080028	1080037
p1	(A)11	11	1080044	1080054
p1	(A)16	16	1080057	1080072
p1	(A)11	11	1080087	1080097
p1	(A)11	11	1080182	1080192
p1	(T)18	18	1080454	1080471
p1	(T)11	11	1080513	1080523
p1	(A)18	18	1080549	1080566
p1	(T)24	24	1080608	1080631
p1	(T)10	10	1080721	1080730
p1	(T)20	20	1080732	1080751
p1	(T)16	16	1080755	1080770
p1	(T)12	12	1080793	1080804
p1	(A)14	14	1080849	1080862
p1	(T)14	14	1080877	1080890
p1	(A)10	10	1080905	1080914
p1	(A)13	13	1080937	1080949
p1	(A)12	12	1081012	1081023
p1	(A)11	11	1081193	1081203
p1	(A)11	11	1081337	1081347
p1	(A)11	11	1081412	1081422
p1	(A)15	15	1081521	1081535
p1	(A)12	12	1081685	1081696
p1	(T)10	10	1081743	1081752
p1	(A)17	17	1081914	1081930
p1	(A)17	17	1082044	1082060
p1	(A)15	15	1082463	1082477
p1	(A)10	10	1082521	1082530
p1	(A)10	10	1082601	1082610
p1	(T)10	10	1082802	1082811
p1	(T)14	14	1082836	1082849
p2	(AT)8	16	53873	53888
p2	(AT)6	12	275129	275140
p2	(CT)7	14	304315	304328
p2	(AT)6	12	375125	375136
p2	(AG)6	12	385719	385730
p2	(AG)6	12	429976	429987
p2	(TC)8	16	452329	452344
p2	(CT)6	12	452950	452961
p2	(AC)6	12	459132	459143
p2	(AG)6	12	526820	526831
p2	(GA)6	12	526904	526915
p2	(TC)6	12	697382	697393
p2	(AT)7	14	811439	811452
p2	(GA)23	46	956270	956315
p2	(GA)8	16	956317	956332
p2	(AT)7	14	956691	956704
p2	(TA)8	16	956711	956726
p2	(TA)6	12	956728	956739
p2	(AT)24	48	956751	956798
p2	(TA)7	14	960869	960882
p2	(TA)19	38	960888	960925
p2	(AT)38	76	961120	961195
p2	(TC)20	40	965835	965874
p2	(TC)23	46	965927	965972
p2	(TC)38	76	967809	967884
p2	(AG)6	12	969268	969279
p2	(TC)7	14	969536	969549
p2	(TC)10	20	969551	969570
p2	(TC)6	12	971166	971177
p2	(GT)6	12	973600	973611
p2	(TC)18	36	978027	978062
p2	(TC)33	66	980174	980239
p2	(AT)6	12	982315	982326
p2	(TA)8	16	982331	982346
p2	(AT)6	12	987318	987329
p2	(CG)10	20	988879	988898
p2	(GC)13	26	988904	988929
p2	(GA)6	12	989287	989298
p2	(TA)6	12	992824	992835
p2	(TC)16	32	993144	993175
p2	(TC)19	38	993204	993241
p2	(CA)7	14	993653	993666
p2	(TA)23	46	1003289	1003334
p2	(TA)11	22	1003338	1003359
p2	(AG)11	22	1006105	1006126
p2	(TG)8	16	1008164	1008179
p2	(TG)18	36	1008188	1008223
p2	(TG)53	106	1008264	1008369
p2	(GT)144	288	1008373	1008660
p2	(GT)6	12	1008662	1008673
p2	(TG)13	26	1008689	1008714
p2	(TG)32	64	1008723	1008786
p2	(TG)46	92	1008794	1008885
p2	(AT)13	26	1012959	1012984
p2	(TC)11	22	1013085	1013106
p2	(AT)6	12	1013502	1013513
p2	(AT)10	20	1013516	1013535
p2	(AT)12	24	1013537	1013560
p2	(TA)8	16	1013583	1013598
p2	(AT)6	12	1013600	1013611
p2	(TA)6	12	1013626	1013637
p2	(TA)6	12	1013641	1013652
p2	(TA)31	62	1013688	1013749
p2	(TC)20	40	1014042	1014081
p2	(CA)10	20	1016025	1016044
p2	(TG)12	24	1018884	1018907
p2	(CG)26	52	1022376	1022427
p2	(CT)19	38	1028625	1028662
p2	(TC)31	62	1030177	1030238
p2	(TC)13	26	1030240	1030265
p2	(TC)14	28	1030280	1030307
p2	(TA)6	12	1038626	1038637
p2	(TA)13	26	1042615	1042640
p2	(AG)20	40	1045786	1045825
p2	(AG)16	32	1046183	1046214
p2	(TA)7	14	1046774	1046787
p2	(AG)22	44	1050048	1050091
p2	(AG)39	78	1051702	1051779
p2	(TA)7	14	1051988	1052001
p2	(AG)21	42	1054582	1054623
p2	(TC)41	82	1059070	1059151
p2	(TA)8	16	1063301	1063316
p2	(TG)8	16	1064513	1064528
p2	(GA)6	12	1066501	1066512
p2	(AT)8	16	1070742	1070757
p2	(AT)14	28	1070762	1070789
p2	(AC)6	12	1071014	1071025
p2	(AG)7	14	1071106	1071119
p2	(TC)24	48	1071122	1071169
p2	(TC)24	48	1071172	1071219
p2	(TC)6	12	1071222	1071233
p2	(TC)18	36	1072353	1072388
p2	(TC)33	66	1072522	1072587
p2	(TC)71	142	1075237	1075378
p2	(TC)56	112	1080323	1080434
p3	(AAG)5	15	52371	52385
p3	(AAG)5	15	757538	757552
p3	(TTA)7	21	903559	903579
p3	(TTA)5	15	1003932	1003946

## Sheet: Table S6
Table S6. Tandem repeats in the Actinidia latifolia mitogenome
Start and End Sites of the Tandem Repeats	Period size (bp)	Copy Number	Consensus Size (bp)	Percent Matches	Indels	Score	A	C	G	T	Entropy ((0-2))
12491--12558	21	3.2	21	93	4	111	16	19	38	26	1.92
100765--100817	28	2.1	25	83	16	65	11	22	37	28	1.89
100774--100817	14	3.1	14	73	0	52	11	22	36	29	1.89
150138--150162	12	2.1	12	100	0	50	0	32	28	40	1.57
178377--178418	21	2	21	90	0	66	30	23	23	21	1.99
182274--182317	16	2.8	16	79	6	54	25	11	25	38	1.89
228463--228489	13	2.1	13	100	0	54	7	29	25	37	1.83
372939--373024	36	2.6	31	72	21	75	25	20	24	29	1.99
373327--373373	24	2	24	86	0	67	21	21	29	27	1.98
407103--407136	17	1.9	18	88	5	52	11	29	5	52	1.61
408160--408195	15	2.3	17	86	13	51	11	16	22	50	1.77
436559--436597	19	2.1	19	85	0	51	58	10	23	7	1.56
440384--440413	14	2.1	14	93	0	51	46	0	33	20	1.51
475430--475508	39	2	39	97	0	149	21	27	18	31	1.97
523056--523092	18	2.1	18	95	5	67	67	0	13	18	1.23
544504--544549	16	2.8	17	83	6	58	13	15	19	52	1.75
586061--586090	14	2.1	15	93	6	53	10	43	6	40	1.64
680440--680471	15	2.1	15	94	0	55	28	15	18	37	1.92
731722--731750	14	2.1	14	100	0	58	48	6	13	31	1.69
732431--732488	29	2	29	96	0	107	34	25	3	36	1.73
787553--787585	15	2.4	14	90	10	50	33	12	33	21	1.9
816060--816126	21	3.2	21	91	6	102	16	19	37	26	1.93
819363--819388	12	2.2	12	100	0	52	0	0	23	76	0.78

## Sheet: Table S7
Table S7. Tandem repeats in the Actinidia valvata mitogenome
Start and End Sites of the Tandem Repeats	Period size (bp)	Copy Number	Consensus Size (bp)	Percent Matches	Indels	Score	A	C	G	T	Entropy ((0-2))
51997--52023	11	2.5	11	100	0	54	40	11	40	7	1.69
80573--80625	28	2.1	25	83	16	65	11	22	37	28	1.89
80582--80625	14	3.1	14	73	0	52	11	22	36	29	1.89
89758--89793	15	2.3	17	86	13	51	11	16	22	50	1.77
118147--118185	19	2.1	19	85	0	51	58	10	23	7	1.56
121962--121991	14	2.1	14	93	0	51	46	0	33	20	1.51
158602--158680	39	2	39	97	0	149	21	27	18	31	1.97
207418--207454	18	2.1	18	90	5	58	67	0	10	21	1.21
207573--207628	29	1.9	29	100	0	112	26	30	21	21	1.98
229489--229534	16	2.8	17	83	6	58	13	15	19	52	1.75
248670--248716	21	2.2	22	88	7	71	27	38	19	14	1.91
261554--261607	27	2	27	100	0	108	33	18	22	25	1.97
287779--287816	18	2.1	18	90	0	58	23	7	7	60	1.51
319250--319286	18	2	20	85	15	53	40	13	18	27	1.88
337707--337733	13	2.1	13	100	0	54	37	25	29	7	1.83
376014--376043	14	2.1	15	93	6	53	10	43	6	40	1.64
396719--396748	15	2	15	93	0	51	33	10	20	36	1.86
470791--470822	15	2.1	15	94	0	55	28	15	18	37	1.92
521188--521216	14	2.1	14	100	0	58	48	6	13	31	1.69
532170--532196	14	1.9	14	100	0	54	37	14	22	25	1.93
718183--718207	12	2.1	12	100	0	50	0	32	28	40	1.57
784186--784216	15	2.1	15	93	0	53	38	12	3	45	1.59
793134--793183	21	2.7	18	80	19	66	42	18	20	20	1.9
793139--793181	21	2	21	100	0	86	44	13	23	18	1.86
795474--795503	15	2	15	93	0	51	33	10	20	36	1.86
805681--805725	19	2.4	19	80	0	54	46	4	6	42	1.5
810741--810776	18	2	18	100	0	72	33	22	5	38	1.77
811706--811875	86	2	87	98	1	333	24	25	26	23	2
823682--823711	12	2.5	12	94	0	51	53	0	13	33	1.4
833372--833457	18	4.8	18	91	0	136	46	4	30	18	1.69
833372--833457	36	2.4	36	96	0	154	46	4	30	18	1.69
834020--834049	9	3.3	9	90	0	51	23	33	10	33	1.88
835033--835097	32	2	32	100	0	130	40	9	16	33	1.81
838100--838127	14	2	14	100	0	56	42	14	7	35	1.73
842083--842111	14	2.1	14	100	0	58	31	13	6	48	1.69
844291--844326	13	2.9	12	88	8	54	52	5	0	41	1.24
844457--844510	18	3	18	100	0	108	33	22	11	33	1.89
848049--848125	30	2.6	30	97	0	145	33	3	35	27	1.75
848122--848211	45	1.9	47	84	6	121	22	14	32	31	1.94
848554--848594	15	2.7	15	92	0	64	34	4	14	46	1.66
854422--854446	12	2.1	12	100	0	50	48	8	0	44	1.32
856026--856078	24	2.2	24	86	0	70	24	28	16	30	1.97
862459--862499	15	2.7	15	100	0	82	14	19	19	46	1.84
863470--863511	18	2.4	17	80	7	57	30	11	7	50	1.66
863475--863514	18	2.2	18	90	0	62	35	12	5	47	1.63
863732--863959	12	18.7	12	65	10	86	48	16	4	30	1.65
863727--863996	49	5.5	49	100	0	540	48	16	4	30	1.65
863957--864025	29	2.4	29	100	0	138	50	17	2	28	1.6
864670--864699	12	2.5	12	94	0	51	36	0	33	30	1.58
864710--864763	24	2.4	23	90	9	85	25	11	22	40	1.87
865990--866033	21	2.1	21	100	0	88	22	13	22	40	1.89
866085--866183	24	4.4	24	92	3	93	15	24	10	50	1.74
866107--866185	21	3.6	21	94	5	131	13	22	11	51	1.73
866096--866204	21	4.8	24	87	7	113	11	23	11	54	1.67
868679--868713	18	1.9	18	94	0	61	31	5	28	34	1.81
869923--869957	15	2.3	15	100	0	70	45	0	31	22	1.53
869939--870005	30	2.2	30	86	0	98	34	4	25	35	1.76
876602--876639	18	2.1	18	90	0	58	23	7	7	60	1.51
886359--886525	40	4.2	40	100	0	334	53	14	10	21	1.71
886570--886595	12	2.2	12	100	0	52	30	19	15	34	1.93
888757--888798	20	2	21	86	13	61	54	21	0	23	1.44
902202--902237	18	2	18	88	0	54	22	33	11	33	1.89
903559--903600	3	14	3	84	0	57	28	4	2	64	1.26
903559--903611	12	4.7	12	79	13	58	24	5	3	66	1.31
903562--903614	21	2.5	21	93	0	88	22	7	3	66	1.34
904334--904358	12	2.1	12	100	0	50	24	44	0	32	1.54
904610--904661	16	3.3	16	89	5	79	0	11	7	80	0.89
904609--904661	15	3.5	15	89	5	79	0	13	7	79	0.93
904660--904831	72	2.5	66	89	5	245	21	19	11	47	1.8
905927--905989	33	1.9	33	93	0	108	36	19	3	41	1.67
905952--906006	21	2.6	21	97	0	101	36	21	3	38	1.71
906100--906187	24	3.7	23	83	6	95	27	25	1	46	1.6
906107--906187	12	6.7	11	75	10	54	27	25	1	45	1.61
906205--906280	21	3.6	21	78	7	82	31	19	9	39	1.83
906480--906593	12	9.2	12	74	19	83	25	19	2	52	1.59
906485--906558	36	2.2	33	87	7	103	27	20	1	51	1.55
906480--906593	24	4.6	24	72	19	92	25	19	2	52	1.59
906537--906605	30	2.3	30	84	0	84	26	17	2	53	1.57
907093--907215	42	2.9	42	79	2	140	29	8	22	39	1.83
907814--907839	12	2.2	12	100	0	52	34	15	19	30	1.93
907884--908050	40	4.2	40	100	0	334	21	10	14	53	1.71
917765--917802	18	2.1	18	90	0	58	60	7	7	23	1.51
924411--924477	30	2.2	30	86	0	98	35	25	4	34	1.76
924459--924493	15	2.3	15	100	0	70	22	31	0	45	1.53
925703--925737	18	1.9	18	94	0	61	34	28	5	31	1.81
925709--925745	18	2.1	18	89	0	56	37	27	5	29	1.79
928229--928304	21	3.7	20	85	14	93	51	11	22	14	1.75
928242--928315	24	3.2	24	94	5	127	50	10	25	13	1.74
928242--928326	24	3.7	24	90	4	104	49	10	24	15	1.76
928378--928421	21	2.1	21	100	0	88	40	22	13	22	1.89
929649--929705	24	2.4	24	100	0	114	40	24	10	24	1.87
929652--929729	30	2.9	27	83	12	90	38	25	10	25	1.87
929716--929745	12	2.5	12	94	0	51	30	33	0	36	1.58
930419--930705	49	5.5	49	77	11	304	30	3	16	49	1.63
930481--930519	17	2.3	17	100	0	78	28	0	12	58	1.34
930489--930526	17	2.2	17	90	0	58	31	0	10	57	1.32
930373--930705	66	4.6	78	72	21	254	30	4	16	49	1.64
930522--930700	12	14.7	12	65	10	76	30	4	16	48	1.65
930498--930705	98	2.1	98	100	0	416	30	3	16	49	1.63
930913--930955	18	2.3	19	80	12	52	51	6	11	30	1.65
932708--932740	16	2.1	16	100	0	66	33	0	18	48	1.48
935713--935742	15	2	15	100	0	60	33	26	13	26	1.93
937009--937035	13	2.1	13	100	0	54	48	0	29	22	1.51
937926--937973	14	3.7	13	81	18	64	54	0	33	12	1.38
937924--937973	25	2	25	96	0	91	54	0	34	12	1.38
937924--937962	11	3.3	11	80	19	51	53	0	35	10	1.35
941122--941152	15	2.1	15	93	0	53	38	12	3	45	1.59
950069--950118	21	2.7	18	80	19	66	42	18	20	20	1.9
950074--950116	21	2	21	100	0	86	44	13	23	18	1.86
952408--952437	15	2	15	93	0	51	33	10	20	36	1.86
956270--956332	2	32	2	96	3	119	49	0	50	0	1
956639--956669	13	2.5	12	90	10	53	48	0	0	51	1
956691--956799	2	56.5	2	89	7	163	46	0	0	53	1
956805--956872	10	6.9	10	73	15	52	64	0	0	35	0.94
956804--956869	19	3.3	18	78	14	51	66	0	0	33	0.92
956803--956849	22	2.1	22	84	7	60	68	0	0	31	0.9
956815--956881	11	6.1	11	77	15	68	62	0	0	37	0.95
956878--957023	21	7.4	21	65	19	66	65	0	0	34	0.93
956917--957046	20	6.8	20	68	15	60	66	0	0	33	0.92
956974--957046	21	3.4	22	79	5	87	65	0	0	34	0.93

## Sheet: Table S8
Table S8. Dispersed repeats in the Actinidia latifolia mitogenome
The repeat length of the first part	The starting site of the first part	Matching direction	The repeat length of the second part	The starting site of the second part	interval distance of repeats	E-value
3427	6280	F	3427	809854	0	0
3262	12546	F	3262	816114	0	0
2724	3555	F	2724	807130	0	0
1622	1939	F	1622	805513	0	0
1102	9697	F	1102	813270	0	0
766	580	F	766	803493	0	0
732	10797	F	732	814369	0	0
706	11842	F	706	815411	0	0
594	17122	F	594	820408	0	0
491	1448	F	491	804921	0	4.69e-285
444	17792	F	444	821075	0	9.28e-257
403	0	F	403	802910	0	4.49e-232
360	173907	P	360	319891	0	3.47e-206
337	424278	P	337	704808	0	2.44e-192
284	16825	F	284	820113	0	1.98e-160
265	16563	F	265	819852	0	5.45e-149
248	11597	F	248	815165	0	9.36e-139
229	171226	F	229	799910	-1	1.77e-124
227	306415	P	227	385032	-1	2.8e-123
209	450400	P	209	600062	-2	5.53e-110
204	679830	P	204	774443	-2	5.4e-107
195	450414	P	195	600062	-1	4.44e-104
180	398	F	180	803309	0	8.15e-98
161	558693	F	161	800586	-1	1.08e-83
148	319599	P	148	625893	0	1.5e-78
139	336157	P	139	561057	-3	4.66e-66
139	16425	F	139	819713	0	3.94e-73
132	323070	P	132	440523	0	6.46e-69
128	548206	P	128	730213	0	1.65e-66
126	97085	P	126	730251	-2	1.88e-60
125	622259	F	125	793777	-2	7.38e-60
116	171451	F	116	800159	-1	9.66e-57
116	45972	F	116	704228	-2	1.67e-54
113	97098	P	113	730251	-1	6.02e-55
111	422675	F	111	465044	0	2.84e-56
110	156729	P	110	642910	-1	3.75e-53
109	385200	F	109	425286	-3	2.58e-48
104	679930	P	104	774443	-1	1.45e-49
103	15712	F	103	88659	-1	5.75e-49
102	382375	P	102	428936	-1	2.28e-48
101	243403	P	101	381587	0	2.98e-50
100	485089	F	100	681576	0	1.19e-49
99	546185	F	99	683690	-1	1.42e-46
99	438643	P	99	658827	-1	1.42e-46
99	290837	F	99	680618	0	4.77e-49
99	268183	F	99	684411	0	4.77e-49
99	75576	F	99	176264	0	4.77e-49
98	185540	F	98	441576	-2	8.16e-44
98	179374	P	98	760074	-2	8.16e-44
98	98230	F	98	681070	-1	5.61e-46
98	46338	P	98	170989	-3	7.83e-42
97	336208	P	97	561048	-3	3.04e-41
96	675109	F	96	804853	0	3.05e-47
96	289029	P	96	745327	0	3.05e-47
96	88659	F	96	819280	-1	8.79e-45
94	385215	F	94	425301	-2	1.92e-41
94	197553	P	94	510140	-2	1.92e-41
93	470850	F	93	473965	0	1.95e-45
93	384444	P	93	538041	0	1.95e-45
93	235478	P	93	425857	0	1.95e-45
90	97121	F	90	548206	-1	3.37e-41
89	18702	F	89	821982	-2	1.76e-38
87	317390	F	87	760040	0	8e-42
87	186641	P	87	250320	0	8e-42
86	523619	P	86	569199	-3	8.84e-35
85	543194	F	85	581828	-2	4.11e-36
84	343082	P	84	629171	-2	1.61e-35
83	298084	F	83	628819	-3	5.08e-33
82	266525	P	82	504597	-1	2.01e-36
82	52906	P	82	268917	0	8.19e-39
81	179391	P	81	760074	-1	7.96e-36
81	171592	F	81	800301	-3	7.55e-32
79	197568	P	79	510140	-1	1.24e-34
78	574345	F	78	693598	-3	4.31e-30
77	604744	F	77	689830	0	8.39e-36
77	384962	P	77	399795	0	8.39e-36
77	58700	P	77	268204	-1	1.94e-33
77	58700	P	77	684432	-1	1.94e-33
77	52655	F	77	227548	-2	2.21e-31
76	382828	P	76	593432	-3	6.37e-29
76	180169	F	76	424877	-3	6.37e-29
75	442567	F	75	539976	-2	3.35e-30
75	321257	P	75	758077	-1	3.02e-32
75	304610	F	75	623304	-3	2.45e-28
74	204410	P	74	241494	-1	1.19e-31
74	161753	F	74	691539	-3	9.39e-28
74	76313	F	74	400024	0	5.37e-34
74	18717	F	74	821997	0	5.37e-34
73	688795	P	73	759115	-2	5.08e-29
72	681077	P	72	683749	0	8.59e-33
72	98237	P	72	683749	-1	1.85e-30
71	679963	P	71	774443	0	3.43e-32
71	438671	P	71	658827	0	3.43e-32
71	171389	F	71	800073	-1	7.32e-30
70	343096	P	70	629171	-1	2.89e-29
70	18635	F	70	821916	-2	2.99e-27
69	523649	P	69	569186	-1	1.14e-28
69	502942	P	69	744978	-1	1.14e-28
69	320307	F	69	792401	0	5.5e-31
69	197578	P	69	510140	0	5.5e-31
69	97142	F	69	548227	0	5.5e-31
69	97142	P	69	730251	0	5.5e-31
68	423720	P	68	760158	-2	4.51e-26
67	523286	P	67	530894	-1	1.77e-27
67	441745	F	67	470747	-1	1.77e-27
66	634724	P	66	672385	0	3.52e-29
65	720240	F	65	793870	0	1.41e-28
65	336095	P	65	561194	0	1.41e-28
65	268400	F	65	292562	-1	2.74e-26
64	543215	F	64	581849	-1	1.08e-25
64	384777	F	64	788720	0	5.63e-28
64	185574	F	64	441610	0	5.63e-28
64	160827	F	64	162752	0	5.63e-28
64	58713	P	64	268204	0	5.63e-28
64	58713	P	64	684432	0	5.63e-28
64	52743	F	64	227639	-1	1.08e-25
63	15921	F	63	819391	0	2.25e-27
62	650547	F	62	678115	0	9e-27
61	683941	F	61	688758	0	3.6e-26
61	286852	F	61	509188	0	3.6e-26
60	385249	F	60	425335	0	1.44e-25
60	233315	F	60	596306	0	1.44e-25
60	171613	F	60	800322	0	1.44e-25
60	18572	F	60	821849	0	1.44e-25
60	17735	F	60	821019	0	1.44e-25

## Sheet: Table S9
Table S9. Dispersed repeats in the Actinidia valvata mitogenome
The repeat length of the first part	The starting site of the first part	Matching direction	The repeat length of the second part	The starting site of the second part	interval distance of repeats	E-value
8503	15957	F	8503	760327	0	0
5871	285840	P	5871	913869	0	0
5319	24460	F	5319	768828	0	0
4355	1446	F	4355	744964	0	0
3999	30639	F	3999	775005	0	0
3002	792318	F	3002	949253	0	0
2880	284009	F	2880	872834	0	0
2657	520491	P	2657	840150	0	0
2000	866169	P	2000	926244	0	0
1964	6849	F	1964	750864	0	0
1962	880714	P	1962	911729	0	0
1961	398431	F	1961	797187	0	0
1949	872718	P	1949	919737	0	0
1833	284009	P	1833	919737	0	0
1817	396552	F	1817	795307	0	0
1696	11661	F	1696	755803	0	0
1637	790181	F	1637	947120	0	0
1633	785186	F	1633	942126	0	0
1627	788187	F	1627	945125	0	0
1615	471847	F	1615	882741	0	0
1502	871218	P	1502	921688	0	0
1500	396565	F	1500	952254	0	0
1500	795320	F	1500	952254	0	0
1496	286891	F	1496	875714	0	0
1496	875714	P	1496	917193	0	0
1327	289388	F	1327	878209	0	0
1327	878209	P	1327	914865	0	0
1237	14129	F	1237	758500	-1	0
1201	398364	F	1201	954050	0	0
1191	14175	F	1191	758546	0	0
1134	797187	F	1134	954117	0	0
1089	37351	F	1089	780510	0	0
1055	9840	F	1055	753980	0	0
1049	869169	P	1049	924197	0	0
1049	874665	P	1049	918691	0	0
1030	34639	F	1030	779005	0	0
1028	8814	F	1028	752826	0	0
1020	884164	P	1020	909222	0	0
1003	885177	P	1003	908227	0	0
999	288388	F	999	877211	0	0
999	877211	P	999	916193	0	0
991	472283	P	991	910241	0	0
991	883177	P	991	910241	0	0
985	868171	P	985	925259	0	0
977	862957	P	977	930497	-1	0
865	783824	F	865	940760	0	0
863	29775	F	863	774142	0	0
829	786818	F	829	943757	0	0
824	693784	F	824	881044	0	0
824	693784	P	824	912537	0	0
810	863912	P	810	929692	0	0
789	395765	F	789	794521	0	0
789	395765	F	789	951456	0	0
781	10887	F	781	755028	0	0
773	547152	P	773	913452	0	0
760	863174	P	760	930497	0	0
746	290892	F	746	879719	0	0
746	783077	F	746	940014	0	0
746	879719	P	746	913942	0	0
595	15361	F	595	759733	0	0
563	782523	F	563	939462	0	0
549	870670	P	549	923190	-1	0
539	886181	P	539	907688	0	0
503	13357	F	503	757721	0	0
501	865218	P	501	928691	0	0
500	882678	P	500	911230	0	0
499	791818	F	499	948755	0	0
498	864721	P	498	929192	0	0
496	784690	F	496	941629	0	7.89e-288
490	547686	F	490	880714	-1	4.75e-281
463	399567	F	463	955252	0	5.82e-268
463	798323	F	463	955252	0	5.82e-268
460	870216	P	460	923736	0	3.72e-266
444	865725	P	444	928241	0	1.6e-256
438	1008	F	438	744487	0	6.55e-253
437	471847	P	437	911230	0	2.62e-252
425	5799	F	425	749318	0	4.4e-245
379	1008793	F	379	1008795	-2	1.4e-211
376	781950	F	376	938890	0	1.39e-215
369	789814	F	369	946751	0	2.28e-211
368	787820	F	368	944756	0	9.13e-211
366	796822	F	366	953754	0	1.46e-209
365	870854	P	365	923190	0	5.84e-209
363	611817	F	363	647631	-1	1.02e-204
356	291355	F	356	547152	0	1.53e-203
337	105843	P	337	494185	0	4.21e-192
320	37036	F	320	780196	0	7.23e-182
310	1008371	R	310	1008865	-2	3.27e-170
307	1008374	R	307	1008867	-2	2.05e-168
302	398067	F	302	953754	0	4.97e-171
301	644565	P	301	665163	-3	2.42e-162
299	1008372	F	299	1008374	-2	1.28e-163
293	886720	P	293	907393	0	1.3e-165
289	1008372	R	289	1008372	0	3.34e-163
289	1008264	R	289	1008372	-2	1.25e-157
289	1008264	F	289	1008372	-2	1.25e-157
289	1008266	R	289	1008372	-2	1.25e-157
289	1008266	F	289	1008372	-2	1.25e-157
289	1008268	R	289	1008372	-2	1.25e-157
289	1008268	F	289	1008372	-2	1.25e-157
289	1008270	R	289	1008372	-2	1.25e-157
289	1008270	F	289	1008372	-2	1.25e-157
289	1008272	R	289	1008372	-2	1.25e-157
289	1008272	F	289	1008372	-2	1.25e-157
289	1008274	R	289	1008372	-2	1.25e-157
289	1008274	F	289	1008372	-2	1.25e-157
289	1008276	R	289	1008372	-2	1.25e-157
289	1008276	F	289	1008372	-2	1.25e-157
289	1008278	R	289	1008372	-2	1.25e-157
289	1008278	F	289	1008372	-2	1.25e-157
289	1008280	R	289	1008372	-2	1.25e-157
289	1008280	F	289	1008372	-2	1.25e-157
289	1008282	R	289	1008372	-2	1.25e-157
289	1008282	F	289	1008372	-2	1.25e-157
289	1008284	R	289	1008372	-2	1.25e-157
289	1008284	F	289	1008372	-2	1.25e-157
289	1008286	R	289	1008372	-2	1.25e-157
289	1008286	F	289	1008372	-2	1.25e-157
289	1008288	R	289	1008372	-2	1.25e-157
289	1008288	F	289	1008372	-2	1.25e-157
289	1008290	R	289	1008372	-2	1.25e-157
289	1008290	F	289	1008372	-2	1.25e-157
289	1008292	R	289	1008372	-2	1.25e-157
289	1008292	F	289	1008372	-2	1.25e-157
289	1008294	R	289	1008372	-2	1.25e-157
289	1008294	F	289	1008372	-2	1.25e-157
289	1008296	R	289	1008372	-2	1.25e-157
289	1008296	F	289	1008372	-2	1.25e-157
289	1008298	R	289	1008372	-2	1.25e-157
289	1008298	F	289	1008372	-2	1.25e-157
289	1008300	R	289	1008372	-2	1.25e-157
289	1008300	F	289	1008372	-2	1.25e-157
289	1008302	R	289	1008372	-2	1.25e-157
289	1008302	F	289	1008372	-2	1.25e-157
289	1008304	R	289	1008372	-2	1.25e-157
289	1008304	F	289	1008372	-2	1.25e-157
289	1008306	R	289	1008372	-2	1.25e-157
289	1008306	F	289	1008372	-2	1.25e-157
289	1008308	R	289	1008372	-2	1.25e-157
289	1008308	F	289	1008372	-2	1.25e-157
289	1008310	R	289	1008372	-2	1.25e-157
289	1008310	F	289	1008372	-2	1.25e-157
289	1008312	R	289	1008372	-2	1.25e-157
289	1008312	F	289	1008372	-2	1.25e-157
289	1008314	R	289	1008372	-2	1.25e-157
289	1008314	F	289	1008372	-2	1.25e-157
289	1008316	R	289	1008372	-2	1.25e-157
289	1008316	F	289	1008372	-2	1.25e-157
289	1008318	R	289	1008372	-2	1.25e-157
289	1008318	F	289	1008372	-2	1.25e-157
289	1008320	R	289	1008372	-2	1.25e-157
289	1008320	F	289	1008372	-2	1.25e-157
289	1008322	R	289	1008372	-2	1.25e-157
289	1008322	F	289	1008372	-2	1.25e-157
289	1008324	R	289	1008372	-2	1.25e-157
289	1008324	F	289	1008372	-2	1.25e-157
289	1008326	R	289	1008372	-2	1.25e-157
289	1008326	F	289	1008372	-2	1.25e-157
289	1008328	R	289	1008372	-2	1.25e-157
289	1008328	F	289	1008372	-2	1.25e-157
289	1008330	R	289	1008372	-2	1.25e-157
289	1008330	F	289	1008372	-2	1.25e-157
289	1008332	R	289	1008372	-2	1.25e-157
289	1008332	F	289	1008372	-2	1.25e-157
289	1008334	R	289	1008372	-2	1.25e-157
289	1008334	F	289	1008372	-2	1.25e-157
289	1008336	R	289	1008372	-2	1.25e-157
289	1008336	F	289	1008372	-2	1.25e-157
289	1008338	R	289	1008372	-2	1.25e-157
289	1008338	F	289	1008372	-2	1.25e-157
289	1008340	R	289	1008372	-2	1.25e-157
289	1008340	F	289	1008372	-2	1.25e-157
289	1008342	R	289	1008372	-2	1.25e-157
289	1008342	F	289	1008372	-2	1.25e-157
289	1008344	R	289	1008372	-2	1.25e-157
289	1008344	F	289	1008372	-2	1.25e-157
289	1008346	R	289	1008372	-2	1.25e-157
289	1008346	F	289	1008372	-2	1.25e-157
289	1008348	R	289	1008372	-2	1.25e-157
289	1008348	F	289	1008372	-2	1.25e-157
289	1008350	R	289	1008372	-2	1.25e-157
289	1008350	F	289	1008372	-2	1.25e-157
289	1008352	R	289	1008372	-2	1.25e-157
289	1008352	F	289	1008372	-2	1.25e-157
289	1008354	R	289	1008372	-2	1.25e-157
289	1008354	F	289	1008372	-2	1.25e-157
289	1008356	R	289	1008372	-2	1.25e-157
289	1008356	F	289	1008372	-2	1.25e-157
289	1008358	R	289	1008372	-2	1.25e-157
289	1008358	F	289	1008372	-2	1.25e-157
289	1008360	R	289	1008372	-2	1.25e-157
289	1008360	F	289	1008372	-2	1.25e-157
289	1008362	R	289	1008372	-2	1.25e-157
289	1008362	F	289		-2	1.25e-157
288	1008373	F	288	1008886	0	1.33e-162
287	1008372	R	287	1008372	0	5.34e-162
287	1008372	F	287	1008887	0	5.34e-162
287	1008374	R	287	1008374	0	5.34e-162
287	1008886	R	287	1008886	0	5.34e-162
287	1008887	R	287	1008887	0	5.34e-162
286	1008372	R	286	1008886	0	2.14e-161
286	1008375	F	286	1008886	0	2.14e-161
286	1008886	F	286	1008888	0	2.14e-161
285	1008372	R	285	1008372	0	8.54e-161
285	1008372	F	285	1008376	0	8.54e-161
285	1008372	F	285	1008889	0	8.54e-161
285	1008376	R	285	1008376	0	8.54e-161
285	1008376	R	285	1008889	0	8.54e-161
285	1008886	R	285	1008886	0	8.54e-161
285	1008889	R	285	1008889	0	8.54e-161
284	1008372	R	284	1008886	0	3.42e-160
284	1008377	F	284	1008886	0	3.42e-160
284	1008886	F	284	1008890	0	3.42e-160
283	547152	F	283	880182	0	1.37e-159
283	1008372	R	283	1008372	0	1.37e-159
283	1008372	F	283	1008378	0	1.37e-159
283	1008372	F	283	1008891	0	1.37e-159
283	1008378	R	283	1008378	0	1.37e-159
283	1008378	R	283	1008891	0	1.37e-159
283	1008886	R	283	1008886	0	1.37e-159
283	1008891	R	283	1008891	0	1.37e-159
282	1008372	R	282	1008886	0	5.47e-159
282	1008379	F	282	1008886	0	5.47e-159
282	1008886	F	282	1008892	0	5.47e-159
281	1008372	R	281	1008372	0	2.19e-158
281	1008372	F	281	1008380	0	2.19e-158
281	1008372	F	281	1008893	0	2.19e-158
281	1008380	R	281	1008380	0	2.19e-158
281	1008380	R	281	1008893	0	2.19e-158
281	1008886	R	281	1008886	0	2.19e-158
281	1008893	R	281	1008893	0	2.19e-158
280	1008372	R	280	1008886	0	8.75e-158
280	1008381	F	280	1008886	0	8.75e-158
280	1008886	F	280	1008894	0	8.75e-158

## Sheet: Table S10
Table S10. Length of transfered DNA from Actinidia latifolia cpgenome
Start sites of cpgenome	End sites of cpgenome	Start sites of mitogenome	End sites of mitogenome	Length	E-value
20099	24711	605923	610535	4613	0
65769	68448	733704	731025	2680	0
105691	107333	126518	128162	1645	0
138205	139845	128162	126518	1645	0
103352	104762	525030	523620	1411	0
140774	142184	523620	525030	1411	0
135715	136581	683503	682637	867	0
108957	109823	682637	683503	867	0
46044	46833	764120	763327	831	5.02e-110
56754	56966	358175	358387	213	2.34e-108
39856	40013	149838	149681	158	8.77e-78
14110	14275	82473	82638	166	1.48e-70
53205	53343	188869	189007	139	3.2e-67
140754	140889	569306	569170	138	7.12e-44
104647	104782	569170	569306	138	7.12e-44
133972	134055	603084	603001	84	5.63e-30
111497	111580	603001	603084	84	5.63e-30
35767	35900	779764	779893	136	1.22e-26
51174	51273	548509	548408	104	4.38e-26
38390	38457	294589	294655	68	1.58e-25
53515	53593	477344	477266	79	1.58e-25
87301	87364	121466	121529	64	7.33e-24
30624	30689	97439	97506	68	3.41e-22
765	821	657621	657565	57	1.23e-21
144010	144063	1449	1396	54	5.71e-20
101488	101541	1396	1449	54	5.71e-20
144011	144070	804310	804250	61	5.71e-20
101481	101540	804250	804310	61	5.71e-20
56746	56798	568407	568459	53	2.05e-19
35360	35410	475586	475536	51	2.65e-18
156206	156255	467524	467475	50	9.55e-18
89285	89334	467475	467524	50	9.55e-18
105848	105902	701070	701015	56	3.43e-17
139634	139688	701015	701070	56	3.43e-17
145821	145866	76432	76387	46	1.6e-15
99685	99730	76387	76432	46	1.6e-15
139382	139433	204399	204349	52	5.75e-15
106103	106154	204349	204399	52	5.75e-15
124120	124164	443532	443576	45	2.67e-13
61662	61704	163660	163617	44	3.46e-12
114028	114059	650796	650827	32	9.68e-08
100282	100315	181664	181631	34	3.48e-07
145236	145269	181631	181664	34	3.48e-07
103499	103529	743784	743754	31	3.48e-07
142007	142037	743754	743784	31	3.48e-07
103325	103358	382805	382773	34	1.25e-06
142178	142211	382773	382805	34	1.25e-06
54233	54266	401309	401341	34	1.25e-06
8178	8207	764049	764078	30	1.25e-06
75510	75538	688538	688510	29	4.51e-06
75510	75538	688538	688510	29	4.51e-06

[truncated: 3 more sheets: Table S11, Table S12, Table S13]
